# Supplementary material for: An integrated framework for UAV-based precision plant protection in complex terrain: the ACHAGA solution for multi-tea fields
Source: Front Plant Sci. 2024 Sep 26;15:1440234. doi: 10.3389/fpls.2024.1440234 (PMC11464358; doi:10.3389/fpls.2024.1440234)
Supplement: Supplementary file 2 [file DataSheet2.zip]

Archive with 11 entries (10 files):
- Table 5/
- Table 5/ACHAGA(left).jpg
- Table 5/ACHAGA(right).jpg
- Table 5/AFSA(left).jpg
- Table 5/AFSA(right).jpg
- Table 5/BSO(left).jpg
- Table 5/BSO(right).jpg
- Table 5/GA(left).jpg
- Table 5/GA(right).jpg
- Table 5/GA-ACO(left).jpg
- Table 5/GA-ACO(right).jpg
