# Supplementary material for: An integrated framework for UAV-based precision plant protection in complex terrain: the ACHAGA solution for multi-tea fields
Source: Front Plant Sci. 2024 Sep 26;15:1440234. doi: 10.3389/fpls.2024.1440234 (PMC11464358; doi:10.3389/fpls.2024.1440234)
Supplement: Supplementary file 3 [file DataSheet3.zip]

Archive with 7 entries (6 files):
- Table 8/ACHAGA(left).jpg
- Table 8/ACHAGA(right).jpg
- Table 8/AE(left).jpg
- Table 8/AE(right).jpg
- Table 8/BSO(left).jpg
- Table 8/BSO(right).jpg
- Table 8/
