# Supplementary material for: An integrated framework for UAV-based precision plant protection in complex terrain: the ACHAGA solution for multi-tea fields
Source: Front Plant Sci. 2024 Sep 26;15:1440234. doi: 10.3389/fpls.2024.1440234 (PMC11464358; doi:10.3389/fpls.2024.1440234)
Supplement: Supplementary file 4 [file DataSheet4.zip]

Archive with 10 entries (9 files):
- Supplementary images1/
- Supplementary images1/Fig. 11(a).jpg
- Supplementary images1/Fig. 11(b).jpg
- Supplementary images1/Fig. 12.jpg
- Supplementary images1/Fig. 13.jpg
- Supplementary images1/Fig. 14(a).jpg
- Supplementary images1/Fig. 14(b).jpg
- Supplementary images1/Fig. 15(a).jpg
- Supplementary images1/Fig. 15(b).jpg
- Supplementary images1/Fig.7b.jpg
