# Supplementary material for: An integrated framework for UAV-based precision plant protection in complex terrain: the ACHAGA solution for multi-tea fields
Source: Front Plant Sci. 2024 Sep 26;15:1440234. doi: 10.3389/fpls.2024.1440234 (PMC11464358; doi:10.3389/fpls.2024.1440234)
Supplement: Supplementary file 5 [file Table1.xlsx]

## Sheet: Sheet1
Fields serial number	Longitude	Latitude			NAME：eil51
1	g100.93968895	22.3342		1	37	52
2	g100.93972122	22.3347		2	49	49
3	g100.93966746	22.3351		3	52	64
4	g100.93945777	22.3354		4	20	26
5	g100.93928838	22.3343		5	40	30
6	g100.93933947	22.3346		6	21	47
7	g100.93925614	22.335		7	17	63
8	g100.93910829	22.3356		8	31	62
9	g100.93886363	22.3344		9	52	33
10	g100.93887976	22.3346		10	51	21
11	g100.93889590	22.3349		11	42	41
12	g100.93885020	22.3352		12	31	32
13	g100.93881258	22.3358		13	5	25
14	g100.93849264	22.3344		14	12	42
15	g100.93812973	22.3344		15	36	16
16	g100.93832598	22.3348		16	52	41
17	g100.93836900	22.3351		17	27	23
18	g100.93844428	22.3354		18	17	33
19	g100.93833945	22.3359		19	13	13
20	g100.93808676	22.3362		20	57	58
21	g100.93758940	22.3344		21	62	42
22	g100.93763780	22.3348		22	42	57
23	g100.93760286	22.3351		23	16	57
24	g100.93800340	22.3352		24	8	52
25	g100.93765126	22.3354		25	7	38
26	g100.93805180	22.3356		26	27	68
27	g100.93765664	22.3357		27	30	48
28	g100.93771848	22.3361		28	43	67
29	g100.93764859	22.3364		29	58	48
30	g100.93710285	22.3343		30	58	27
31	g100.93703028	22.3345		31	37	69
32	g100.93701684	22.3348		32	38	46
33	g100.93707061	22.3352		33	46	10
34	g100.93709885	22.3355		34	61	33
35	g100.93705719	22.3358		35	62	63
36	g100.93727627	22.3361		36	63	69
37	g100.93721983	22.3364		37	32	22
38	g100.93682199	22.3363		38	45	35
39	g100.93662303	22.3343		39	59	15
40	g100.93657734	22.3346		40	5	6
41	g100.93657197	22.3349		41	10	17
42	g100.93659349	22.3353		42	21	10
43	g100.93655721	22.3357		43	5	64
44	g100.93649002	22.3362		44	30	15
45	g100.93617951	22.3344		45	39	10
46	g100.93593894	22.3347		46	32	39
47	g100.93601690	22.335		47	25	32
48	g100.93608142	22.3354		48	25	55
49	g100.93611906	22.3356		49	48	28
50	g100.93616611	22.3361		50	56	37
51	g100.93636906	22.3366		51	30	40
52	g100.93648331	22.3369		EOF
53	g100.93535030	22.335
54	g100.93550620	22.3352
55	g100.93566748	22.3356
56	g100.93589731	22.336
57	g100.93594301	22.3364
58	g100.93594840	22.3367
59	g100.93506673	22.3352
60	g100.93482215	22.3356
61	g100.93515006	22.3357
62	g100.93541348	22.3359
63	g100.93564734	22.3361
64	g100.93464611	22.3362
65	g100.93489608	22.3362
66	g100.93530732	22.3363
67	g100.93472407	22.3369
68	g100.93495253	22.3366
69	g100.93543635	22.3366
70	g100.93509768	22.337
71	g100.93572396	22.337
72	g100.93523208	22.3374
73	g100.93557882	22.3373
74	g100.93599545	22.3371
75	g100.93622662	22.3373
76	g100.93531004	22.3378
77	g100.93935564	22.3365
78	g100.93934624	22.3368
79	g100.93887175	22.3368
80	g100.93918763	22.3372
81	g100.93922125	22.3375
82	g100.93926561	22.3379
83	g100.93933417	22.3382
84	g100.93828570	22.3368
85	g100.93847657	22.337
86	g100.93862175	22.3373
87	g100.93871316	22.3376
88	g100.93878575	22.3379
89	g100.93889598	22.3383
90	g100.93785828	22.3371
91	g100.93828035	22.3377
92	g100.93827767	22.3381
93	g100.93838521	22.3384
94	g100.93788786	22.3375
95	g100.93783948	22.3378
96	g100.93736635	22.3372
97	g100.93735561	22.3376
98	g100.93695238	22.3371
99	g100.93694701	22.3375
100	g100.93666476	22.3373
101	g100.93688788	22.3377
102	g100.93718896	22.338
103	g100.93759487	22.3383
104	g100.93798198	22.3386
105	g100.93592558	22.3379
106	g100.93650619	22.3381
107	g100.93703574	22.3383
108	g100.93547132	22.3381
109	g100.93595247	22.3383
110	g100.93657340	22.3385
111	g100.93695914	22.3386
112	g100.93731397	22.3387
113	g100.93767418	22.3388
114	g100.93548074	22.3386
115	g100.93583555	22.3388
116	g100.93622262	22.339
117	g100.93659492	22.3391
118	g100.93692017	22.3391
119	g100.93730458	22.3394
120	g100.93740269	22.3391
121	g100.93590277	22.3394
122	g100.93634225	22.3395
123	g100.93674680	22.3397
124	g100.93711642	22.3398
125	g100.93680730	22.3403
126	g100.93643097	22.3401
127	g100.93613126	22.3403
128	g100.93606943	22.3399
129	g100.93570656	22.3401
130	g100.93570386	22.3397
131	g100.93536519	22.3398
132	g100.93544313	22.3394
133	g100.93512730	22.3393
134	g100.93472547	22.3392
135	g100.93496468	22.3389
136	g100.93448221	22.3388
137	g100.93477518	22.3386
138	g100.93436259	22.3382
139	g100.93469319	22.3382
140	g100.93459642	22.3378
141	g100.93419459	22.3375
142	g100.93449696	22.3373
143	g100.93426312	22.337
144	g100.93400778	22.3368
145	g100.93365972	22.3367
146	g100.93341918	22.337
147	g100.93373633	22.3372
148	g100.93315446	22.3375
149	g100.93349310	22.3375
150	g100.93380622	22.3376
151	g100.93321091	22.338
152	g100.93375247	22.3379
153	g100.93322839	22.3383
154	g100.93381430	22.3382
155	g100.93318674	22.3385
156	g100.93378608	22.3385
157	g100.93329694	22.3388
158	g100.93392451	22.3388
159	g100.93317466	22.3391
160	g100.93361409	22.3391
161	g100.93412609	22.3391
162	g100.93330232	22.3394
163	g100.93370950	22.3394
164	g100.93417313	22.3393
165	g100.93318677	22.3398
166	g100.93358991	22.3398
167	g100.93397694	22.3397
168	g100.93443116	22.3396
169	g100.93335341	22.3402
170	g100.93368399	22.3401
171	g100.93399307	22.34
172	g100.93435323	22.3399
173	g100.93467038	22.3398
174	g100.93499830	22.34
175	g100.93465426	22.34
176	g100.93368131	22.3404
177	g100.93403878	22.3406
178	g100.93420272	22.3403
179	g100.93459782	22.3403
180	g100.93441237	22.3406
181	g100.93488273	22.3404
182	g100.93522140	22.3402
183	g100.93471341	22.3406
184	g100.93506551	22.3406
185	g100.93537193	22.3405
186	g100.93560040	22.3404
187	g100.93492037	22.3409
188	g100.93530474	22.3409
189	g100.93571867	22.3408
190	g100.93623207	22.3407
191	g100.93500908	22.3411
192	g100.93561654	22.3412
193	g100.93609231	22.3411
194	g100.93651701	22.341
195	g100.93464085	22.3412
196	g100.93501177	22.3414
197	g100.93556816	22.3414
198	g100.93605199	22.3414
199	g100.93652768	22.3377
200	g100.93646863	22.3414

## Sheet: Sheet2
	Field 1		Field 2		Field 3		Field 4		Field 5
1	737.427	406.692	790.5	43.0463	352.884	608.274	487.274	125.487	220.756	362.083
2	743.636	453.556	790.5	100.643	398.063	628.039	496.876	163.887	297.549	482.355
3	743.636	496.473	790.5	155.416	359.663	682.243	496.876	203.411	307.151	585.684
4	752.107	535.997	764.525	188.162	415.567	699.747	496.876	239.549	225.842	655.707
5	632.397	360.39	747.591	50.3863	456.783	713.303	520.596	270.04	257.457	622.954
6	654.417	395.959	753.8	93.8648	461.869	800.26	511.556	319.728	198.167	606.581
7	674.183	425.889	741.943	152.023	421.214	769.769	467.516	296.015	238.26	586.253
8	680.392	462.589	723.309	217.529	387.33	803.084	443.234	57.1645	178.971	525.833
9	689.425	505.506	697.896	61.1191	379.99	742.102	435.332	98.3812	224.711	535.997
10	700.157	546.73	697.896	98.3812	334.257	765.815	435.332	135.651	217.371	487.44
11	584.402	395.959	697.896	132.265	334.257	713.865	446.058	184.776	164.29	449.04
12	631.266	471.629	692.248	173.482	300.373	730.807	434.201	233.902	201.56	421.372
13	631.266	519.055	684.346	244.066	310.537	679.989	427.423	284.721	177.278	387.489
14	638.606	559.148	656.679	63.3737	266.497	689.583	392.416	70.7137	145.094	351.35
15	582.702	441.131	613.201	63.3737	198.167	702.009	363.055	109.114	102.177	344.579
16	582.702	500.989	635.221	117.585	187.441	746.618	377.166	146.945	76.7644	392.574
17	525.113	403.3	635.221	155.978	226.965	727.983	377.166	186.469	117.988	420.803
18	525.113	469.367	644.254	192.116	263.673	752.827	392.977	225.431	47.9733	449.04
19	483.889	402.176	636.352	253.668	221.318	760.736	392.977	272.302	89.7518	449.04
20	483.889	449.04	604.161	294.322	105.563	810.986	412.743	333.285	124.197	462.589
21	444.365	414.032	560.682	67.3282	151.303	833.013	430.809	373.939	58.6988	500.989
22	479.934	480.662	560.682	113.63	170.5	794.613	298.119	134.52	123.636	500.989
23	510.994	513.408	560.682	155.416	215.678	794.613	318.446	170.658	55.3133	540.513
24	553.342	538.259	560.682	197.764	186.88	835.268	331.995	213.013	133.237	540.513
25	592.873	581.737	598.513	159.371	246.169	803.084	359.663	270.04	49.097	584.561
26	367.003	498.166	610.377	206.235	289.648	778.802	369.826	314.088	125.89	573.266
27	440.972	525.833	560.12	232.209	229.227	835.837	369.826	345.141	62.6534	611.659
28	490.098	550.677	568.022	273.995	275.529	835.837	265.366	172.92	146.225	611.659
29	310.537	524.702	558.989	316.912	303.759	818.326	239.953	216.96	48.5351	649.497
30	371.519	551.246	500.262	50.9554	328.61	818.326	282.869	216.96	107.825	649.497
31	437.587	574.397	487.274	83.7011	253.509	866.328	304.328	250.275	163.16	649.497
32	491.229	590.208	751.538	325.944	296.419	866.328	334.819	274.557	63.7771	689.583
33	527.367	601.495	751.538	367.73	342.159	854.464	218.502	274.557	112.341	681.112
34	566.898	614.483	692.817	358.69	404.834	847.693	250.116	294.884	168.245	674.341
35	446.058	642.157	656.477	169.432	263.673	893.426	297.549	294.884	53.6134	729.114
36	479.372	652.321			337.642	893.426	254.64	350.226	99.9155	720.074
37	518.335	677.165			386.768	893.426	311.106	350.226	146.787	713.303
38	535.276	640.457			443.234	877.053	265.366	393.705	67.7316	784.449
39	503.654	723.467			212.285	909.806	341.597	384.665	110.648	767.507
40	431.939	472.047			254.64	935.781	288.517	449.602	153.565	756.782
41	557.542	515.293			328.61	927.872	319.008	421.934	148.686	560.481
42					390.154	927.872	374.912	403.3
43					424.599	931.841	402.01	436.052
